# Supplementary material for: Effects of Aquatic Therapy on Balance and Gait in Chronic Stroke: A Systematic Review with Exploratory Meta-Analysis
Source: Neurol Int. 2026 Apr 17;18(4):71. doi: 10.3390/neurolint18040071 (PMC13119252; doi:10.3390/neurolint18040071)
Supplement: Supplementary file 1 [file neurolint-18-00071-s001.zip]

Archive with 1 entries (1 files):
- neurolint-4236813-supplementary.pdf
